# Supplementary material for: Exploring Co-occurrence patterns and microbial diversity in the lung microbiome of patients with non-small cell lung cancer
Source: BMC Microbiol. 2023 Jul 11;23:182. doi: 10.1186/s12866-023-02931-9 (PMC10334658; doi:10.1186/s12866-023-02931-9)
Supplement: Supplementary file 4 — Additional file 4. Characteristics of co-occurrence networks at phylum and genus levels. [file 12866_2023_2931_MOESM4_ESM.xlsx]

## Sheet: genus
Table S1. Characteristics of all nodes in the genus-level network
Name	Degree	Betweenness Centrality	Closeness Centrality	Clustering Coefficient	Neighborhood Connectivity
Bifidobacterium	21	0.0421611	0.606383	0.22381	13.7143
Massilia	21	0.0263137	0.6	0.333333	15.2381
Sphingobacterium	20	0.028788	0.606383	0.284211	15.1
Ochrobactrum	20	0.0215107	0.587629	0.294737	15.45
Pseudoxanthomonas	19	0.0377963	0.6	0.25731	14.1053
Gardnerella	19	0.0281659	0.587629	0.251462	14.4737
Sphingobium	19	0.0272829	0.587629	0.274854	14.8421
Abiotrophia	19	0.0221068	0.575758	0.263158	15.0526
Atopobium	18	0.03409	0.564356	0.24183	13.7778
Parvimonas	17	0.0211382	0.57	0.205882	13.9412
Granulicatella	17	0.0182932	0.575758	0.286765	14.9412
Neisseria	16	0.0201603	0.57	0.241667	15.375
Porphyromonas	16	0.0198182	0.57	0.275	15.125
Rhodococcus	16	0.0183617	0.57	0.291667	14.5
Deinococcus	16	0.0153644	0.564356	0.383333	15.25
Arthrobacter	16	0.0131344	0.553398	0.308333	15.625
Faecalibacterium	15	0.0455763	0.564356	0.161905	12.6667
Alloiococcus	15	0.0310916	0.548077	0.2	13.0667
Bacillus	15	0.0274991	0.564356	0.2	13.2
Aeromonas	15	0.0144331	0.57	0.266667	15.7333
Mycobacterium	15	0.00887318	0.553398	0.380952	16.2667
Herbaspirillum	14	0.0252909	0.558824	0.164835	12.5
Streptococcus	14	0.0205562	0.57	0.120879	13.5714
Anaerococcus	14	0.0201761	0.553398	0.230769	13.3571
Prevotella	14	0.016265	0.564356	0.241758	14.8571
Oribacterium	14	0.0148295	0.548077	0.197802	13.9286
Ruminococcus	14	0.0147814	0.558824	0.274725	14.6429
Capnocytophaga	14	0.0113043	0.564356	0.351648	15.6429
[Prevotella]	13	0.0238649	0.548077	0.141026	11.5385
Finegoldia	13	0.0136806	0.527778	0.24359	13.6154
Sphingomonas	13	0.013237	0.548077	0.269231	14.7692
Enhydrobacter	13	0.0128694	0.558824	0.24359	15.6154
Campylobacter	13	0.0103664	0.527778	0.282051	14.3077
Cellvibrio	13	0.0100067	0.542857	0.371795	15.3846
Enterococcus	13	0.00568605	0.537736	0.435897	16.4615
Lactobacillus	12	0.0089953	0.537736	0.333333	16.0833
Staphylococcus	12	0.0081664	0.53271	0.333333	15.6667
Peptoniphilus	12	0.00793097	0.537736	0.318182	16.0833
Lysobacter	11	0.0143943	0.537736	0.236364	14.8182
Micrococcus	11	0.0104234	0.522936	0.109091	14.0909
Leptotrichia	11	0.00797411	0.518182	0.181818	14.5455
Peptostreptococcus	11	0.00765139	0.537736	0.272727	15.2727
Pseudomonas	10	0.00822211	0.508929	0.155556	14.5
Brevundimonas	10	0.00543355	0.518182	0.266667	14.6
Acinetobacter	9	0.0151209	0.504425	0.166667	12.7778
Corynebacterium	9	0.00991685	0.513514	0.166667	14.8889
Nocardioides	9	0.00927643	0.487179	0.138889	12.5556
Psychrobacter	9	0.00733856	0.518182	0.222222	14.5556
Acidovorax	8	0.0128059	0.491379	0.107143	10.375
Peredibacter	7	0.00726535	0.5	0.190476	13.5714
Roseburia	6	0.0103659	0.478992	0.2	12.6667
Dyadobacter	6	0.00444589	0.478992	0.2	13.1667
Moraxella	6	0.00203976	0.467213	0.2	14.5
Methylobacterium	6	0.00193114	0.5	0.333333	17
Flavobacterium	5	0.00264427	0.456	0.1	12.8
Bacteroides	4	0.00328493	0.404255	0.166667	8.5
Novosphingobium	4	0.00285944	0.413043	0.166667	10.5
Thermus	4	0.002028	0.425373	0	11

## Sheet: phylum
Table S2. Characteristics of all nodes in the phylum-level network
Name	Degree	Betweenness Centrality	Closeness Centrality	Clustering Coefficient	Neighborhood Connectivity
Actinobacteria	5	0.348718	0.538462	0	3
Firmicutes	5	0.239927	0.466667	0.1	2.8
Bacteroidetes	4	0.204396	0.518519	0	3.5
Chloroflexi	4	0.309524	0.482759	0	2.75
Fusobacteria	3	0.146886	0.482759	0	3.33333
OD1	3	0.164835	0.451613	0	3
Cyanobacteria	3	0.0589744	0.451613	0.333333	3.66667
[Thermi]	3	0.0315018	0.424242	0.333333	4
Planctomycetes	2	0.0461538	0.4375	0	4.5
Chlamydiae	2	0.0205128	0.4	0	4.5
Verrucomicrobia	2	0.142857	0.35	0	2.5
Proteobacteria	1	0	0.358974	0	5
TM7	1	0	0.325581	0	5
GN02	1	0	0.318182	0	3
Tenericutes	1	0	0.264151	0	2
